# Supplementary material for: Smart Hydrogel Formed by Alginate-g-Poly(N-isopropylacrylamide) and Chitosan through Polyelectrolyte Complexation and Its Controlled Release Properties
Source: Gels. 2022 Jul 14;8(7):441. doi: 10.3390/gels8070441 (PMC9315676; doi:10.3390/gels8070441)
Supplement: Supplementary file 1 [file gels-08-00441-s001.zip]

Archive with 1 entries (1 files):
- gels-1777891-supplementary.pdf
